# Supplementary material for: The Presence of Stone Moroko (Pseudorasbora parva) Drives Divergent Sediment Resistome Profiles in Chinese Mitten Crab (Eriocheir sinensis) Polyculture Pond
Source: Foods. 2025 Oct 24;14(21):3626. doi: 10.3390/foods14213626 (PMC12608861; doi:10.3390/foods14213626)
Supplement: Supplementary file 1 [file foods-14-03626-s001.zip]

Archive with 1 entries (1 files):
- foods-3906473-supplementary.docx
